# Supplementary material for: Postoperative complications and surgical outcomes of robotic versus conventional nipple-sparing mastectomy in breast cancer: meta-analysis
Source: Br J Surg. 2023 Oct 27;111(1):znad336. doi: 10.1093/bjs/znad336 (PMC10769157; doi:10.1093/bjs/znad336)
Supplement: znad336_Supplementary_Data [file znad336_supplementary_data.zip]

Archive with 2 entries (2 files):
- PRISMA_2020_checklist RNSM V2  040723.docx
- supplementary-material 280923.docx
